# Supplementary material for: Transcriptome Analysis Reveals the Role of Plant Hormone Signal Transduction Pathways in the Drought Stress Response of Hemerocallis middendorffii
Source: Plants (Basel). 2025 Apr 1;14(7):1082. doi: 10.3390/plants14071082 (PMC11991170; doi:10.3390/plants14071082)
Supplement: Supplementary file 1 [file plants-14-01082-s001.zip]

Archive with 4 entries (3 files):
- 2 Supplementary Materials/Table S1.xlsx
- 2 Supplementary Materials/Table S2.xlsx
- 2 Supplementary Materials/Table S3.xlsx
- 2 Supplementary Materials/
