# Supplementary material for: Transcriptome Analysis Reveals the Role of Plant Hormone Signal Transduction Pathways in the Drought Stress Response of Hemerocallis middendorffii
Source: Plants (Basel). 2025 Apr 1;14(7):1082. doi: 10.3390/plants14071082 (PMC11991170; doi:10.3390/plants14071082)
Supplement: Supplementary file 1 [file plants-14-01082-s001.zip › 2 Supplementary Materials/Table S1.xlsx]

## Sheet: Sheet1
Table S1. Statistics on transcriptome sequencing data of Hemerocallis middendorffii
Sample	Raw Reads	Clean Reads	Clean Bases	Error (%)	Q20 (%)	Q30 (%)	GC Content (%)
CL 1	22227869	21758850	6.53 G	0.03	97.88	93.72	45.71
CL 2	23606939	23001022	6.90 G	0.03	97.77	93.42	44.05
CL 3	23437791	22692134	6.81 G	0.03	97.67	93.26	46.43
CR 1	23780582	23023230	6.91 G	0.03	97.5	92.82	44.71
CR 2	23473380	22726343	6.82 G	0.03	97.63	93.13	44.65
CR 3	23498911	23096223	6.93 G	0.03	97.94	93.85	46.2
PL 1	23993488	23643157	7.09 G	0.03	97.43	92.73	46.51
PL 2	22581151	22226764	6.67 G	0.03	97.91	93.84	47.03
PL 3	22636733	22314291	6.69 G	0.03	97.73	93.38	45.94
PR 1	22475850	22125907	6.64 G	0.02	98.06	94.1	45.68
PR 2	24127597	23504305	7.05 G	0.03	97.83	93.76	46.09
PR 3	21849287	21492200	6.45 G	0.03	97.54	92.99	45.6
Note: Q20: The proportion of bases whose Q Phred values are in excess of 20; Q30: The proportion of bases whose Q Phred values are in excess of 30; GC content: The proportion of G and C bases among the total number of bases in clean reads.
