# Supplementary material for: Transcriptome Analysis Reveals the Role of Plant Hormone Signal Transduction Pathways in the Drought Stress Response of Hemerocallis middendorffii
Source: Plants (Basel). 2025 Apr 1;14(7):1082. doi: 10.3390/plants14071082 (PMC11991170; doi:10.3390/plants14071082)
Supplement: Supplementary file 1 [file plants-14-01082-s001.zip › 2 Supplementary Materials/Table S2.xlsx]

## Sheet: Sheet1
Table S2. Statistics of sequence assembly results
Term	Total length（nt）	Total number	Longest length	Shortest length	N50 (bp)	N90 (bp)	Mean length(nt)
Unigene	161231072	194376	14819	301	1057	391	829
Note: N50/N90 denote the size above which 50%/90% of the total length of the sequence assembly can be found.
