# Supplementary material for: Transcriptome Analysis Reveals the Role of Plant Hormone Signal Transduction Pathways in the Drought Stress Response of Hemerocallis middendorffii
Source: Plants (Basel). 2025 Apr 1;14(7):1082. doi: 10.3390/plants14071082 (PMC11991170; doi:10.3390/plants14071082)
Supplement: Supplementary file 1 [file plants-14-01082-s001.zip › 2 Supplementary Materials/Table S3.xlsx]

## Sheet: Sheet1
Table S3. The qRT-PCR primer sequence list
Gene ID	Forward primer 5’→3’	Reverse primer 5’→3’
Cluster-24263.21768	TCTCGCCTGGTCCCTCATG	AGGGTGCGGTGGGAGTAGTG
Cluster-24263.79845	GAAGGGAAGCTGAGGAGGT	ACTTGGACGACTCGCCATA
Cluster-24263.90409	TGGAAGACTGGGAGGGACT	TTCGTGGCATTGGACCATA
Cluster-24263.86564	TTATGGAATGGCGAGAATG	TGAGCTGTTACCACCGAGA
Cluster-24263.88939	TCTCAACCGCCTTCTTCGT	CGACTTCTTCCTCTTGCTCCT
Cluster-24263.83718	TTGCTGACTTCCCTTCTCCT	GCTCTTCGATGGTTTGTTGA
Cluster-24263.52337	TGGCTCCATGCGAGACGTA	AGCCCTTTGCAGCTCCAGT
Cluster-24263.67930	GAGCAGCAGGTTGGAGTCT	CTAGCTGTCAACAACAGATACCA
Cluster-24263.42870	GGACCCAGGTGATGGAACT	TTAAGGAGCGGATCAGGAA
Cluster-24263.114314	AAGTCGCTTGCCTCAGCAG	CCCGAAAGAGGATGAAGAGGAGT
Cluster-24263.93066	CTCCAGTTTCGCTACTCTTCC	CTGCTGCTACGGCTTGTT
Cluster-24263.85849	CCTCAGACTCAGAGGAAAA	CTATGAGTGACACTTTAGGAAG
Cluster-24263.88238	AGTCATGGAGCTAAGGGTG	AGAGGTGATGTTGGCACTC
Cluster-24263.99146	CCATTCTGATGACGTGGCA	CCGAAGCGGATGATAGGAG
Cluster-24263.83498	GTCTTGTTCTGCGTCTTCTT	AGCCTCCCAGTCAATCTC
Cluster-24263.75377	ACAGCGGTAGCGAGTCAGCA	CCAACACCACCATCCTCTTCTT
HfEF-1α	TCTCGCCGCCTCTCTCAAT	TTCAGCAGCTTCCTTCTCG
